# Supplementary material for: Lupinine as an Acetylcholinesterase Inhibitor from Anabasis salsa (C.A. Mey.) Benth. ex Volkens—Isolation by Centrifugal Partition Chromatography
Source: Molecules. 2026 Jul 13;31(14):2452. doi: 10.3390/molecules31142452 (PMC13415605; doi:10.3390/molecules31142452)
Supplement: Supplementary file 1 [file molecules-31-02452-s001.zip]

Archive with 1 entries (1 files):
- molecules-4382996-supplementary.pdf
